# Supplementary material for: Photo Crosslinkable Hybrid Hydrogels for High Fidelity Direct Write 3D Printing: Rheology, Curing Kinetics, and Bio-Scaffold Fabrication
Source: J Funct Biomater. 2026 Jan 4;17(1):30. doi: 10.3390/jfb17010030 (PMC12842536; doi:10.3390/jfb17010030)
Supplement: Supplementary file 1 [file jfb-17-00030-s001.zip]

Archive with 1 entries (1 files):
- jfb-3995733-supplementary.pdf
